# Supplementary material for: Engineering cellular communication between light-activated synthetic cells and bacteria
Source: Nat Chem Biol. 2023 Jul 6;19(9):1138–46. doi: 10.1038/s41589-023-01374-7 (PMC10449621; doi:10.1038/s41589-023-01374-7)
Supplement: Source Data Fig. 1 — Numerical data indicating the mean GFP channel intensity of individual GUVs that were identified using a circular Hough transform. [file 41589_2023_1374_MOESM3_ESM.xlsx]

## Sheet: 1c
	No DNA	Amine	LA-DNA (-UV)	LA-DNA (+UV)
Mean fluorescence intensity	1.61408	30.521	1.49068	26.3874
Median fluorescence intensity	1.54382	25.1971	1.08581	20.1711
	1.99338	82.11	1.21436	16.8354
	1.39861	5.55975	1.52791	83.6761
	2.15631	49.7048	0.963034	28.2193
	2.23921	43.1975	1.08581	37.8874
	2.54383	16.7625	2.64222	67.0714
	2.04586	36.4969	0.803138	54.3568
	2.23253	27.8371	1.34989	36.7512
	2.15328	15.1811	3.28715	42.4215
	2.51498	52.8434	0.378333	74.6863
	1.36122	41.9084	3.15481	70.8577
	2.2788	42.0096	1.16613	35.7247
	1.52018	27.2006	-0.627555	42.1737
	1.44139	25.8897	1.02694	27.9354
	1.95284	0.932973	-0.0467841	6.38461
	0.596693	58.3458	2.46658	10.8039
	2.38849	43.2863	0.0337244	16.503
	2.26251	31.3629	-0.335397	33.8452
	1.59433	55.5879	-0.106635	15.107
	0.71514	4.43478	0.131095	42.8761
	2.61916	9.74148	-0.461227	3.0002
	2.93834	7.60152	4.47224	61.8111
	2.19161	32.8872	1.20141	71.8988
	1.33559	7.99518	0.910363	44.6664
	2.34395	10.0105	-0.267606	27.7953
	2.33233	4.92882	-0.728462	32.884
	1.54382	23.4218	0.37518	61.135
	2.2792	20.6608	0.661613	31.6121
	1.94633	41.3251	-0.364941	41.2422
	2.40154	17.004	0.978953	71.7764
	1.3571	40.7587	1.2341	26.4498
	2.12716	24.1381	-0.265842	4.72703
	2.3627	17.923	-0.412143	23.1022
	1.32473	33.7834	0.793851	76.0638
	2.29607	0.928533	0.309553	11.0344
	1.64172	43.2585	0.523396	1.29195
	2.45177	6.9549	1.29629	45.7079
	2.18974	28.8703	-0.352352	9.7989
	2.44025	26.7271	0.304645	36.869
	1.9288	37.7703	1.59014	19.5714
	2.01069	35.0707	-0.266695	41.0734
	1.86345	46.1529	9.00962	33.7425
	1.97186	18.6687	-0.348815	26.1636
	1.99474	88.3238	-0.233774	12.405
	1.90296	41.1644	-0.689856	22.2993
	3.05213	31.5358	-0.264932	54.3197
	1.56775	2.40272	1.07051	11.3082
	2.32067	26.2874	1.12147	4.83979
	2.56766	8.07557	-0.589449	74.6897
	2.49623	20.0227	1.39692	18.7173
	2.60214	41.5107	0.211336	21.45
	2.23676	18.2539	0.538993	1.40927
	2.73439	10.6073	1.23755	14.211
	1.94435	36.1766	1.59041	38.88
	2.79037	13.1152	0.934004	22.904
	2.08909	8.99878	0.125339	19.2986
	2.04404	32.7776	1.42611	68.3973
	2.98995	30.9402	2.09055	19.6565
	2.60013	43.1547	-0.486501	17.7529
	2.25685	26.3475	0.74081	25.8707
	1.50846	3.69718	1.57421	2.65087
	1.50564	5.62945	1.60457	3.7298
	2.36399	31.6449	0.655533	19.8994
	1.82395	18.562	0.0554678	31.7692
	2.29894	3.79712	0.444544	57.2905
	1.93931	44.9634	-0.423096	1.06171
	1.97503	45.7082	0.628974	12.8646
	1.48695	3.45528	0.61359	9.39257
	2.55095	36.6498	-0.120025	5.13099
	2.73598	24.3482	1.58658	7.32845
	2.93856	74.4277	-0.379135	4.08673
	1.52064	3.22413	1.38525	47.0402
	1.90222	9.50133	2.17462	38.1167
	1.97904	1.53062	2.68545	21.5856
	1.65867	40.9634	5.1865	5.94444
	1.6378	27.2064	0.101598	4.27256
	0.535252	8.66942	2.12941	24.8723
	1.9429	13.8672	0.752721	8.756
	2.23201	1.45878	0.0263345	40.3733
	2.2012	29.9752	1.74691	37.925
	1.16926	10.0003	1.21363	59.7129
	2.63681	65.3903	1.76629	33.2681
	2.08732	78.9127	2.4651	72.1038
	2.35798	19.9897	1.4118	65.565
	1.82668	17.2939	1.71372	46.1265
	2.27841	16.1189	0.475439	20.0556
	1.96787	6.06949	0.740273	30.898
	1.94808	39.8809	1.8696	37.3888
	5.33208	43.6502	2.79808	2.48666
	1.95566	22.8136	1.78335	27.587
	1.50232	30.6429	0.91378	96.0166
	1.88131	61.6545	0.00530652	29.1953
	2.09483	33.0966	0.400924	1.49311
	2.32051	20.971	0.0401018	6.05827
	2.07578	32.5143	1.71628	35.8527
	2.79625	66.4241	0.7069	28.4727
	2.19905	13.9724	0.97467	24.1623
	1.9687	7.0747	2.57416	26.4806
	1.82725	51.1253	0.955238	3.04963
	3.01387	30.241	0.973708	37.3065
	1.56469	51.5354	-0.00149982	34.8717
	1.96093	28.5108	1.57949	9.92075
	2.36249	39.1315	0.190028	8.03536
	2.19066	33.8134	0.317352	27.9293
	1.97497	13.8773	2.23105	16.0393
	3.48506	70.5079	0.0917775	37.4814
	1.95163	8.31948	2.67995	59.7526
	1.25416	69.2353	0.281771	28.0465
	1.93742	29.3073	0.290842	79.5842
	1.97647	33.3722	0.104827	77.2797
	1.82821	46.0021	0.200113	5.36195
	2.12693	14.962	0.260254	31.1046
	2.54407	27.5833	0.188848	39.4647
	2.10862	9.19263	0.529813	28.8866
	2.15273	24.2831	1.5837	11.8604
	2.26585	58.8666	1.90924	14.0828
	1.20889	35.5835	0.223705	19.0479
	1.26433	39.6345	1.85875	93.8963
	1.32093	30.6596	0.145653	19.6714
	4.04544	23.465	0.457799	21.7914
	1.42089	10.2598	0.154272	86.5909
	1.40201	3.72491	1.91407	49.112
	1.58997	24.6959	0.266745	5.77751
	1.41552	5.68966	0.0580343	18.9863
	1.55869	24.6421	0.911328	11.3192
	1.81961	6.63075	0.0328615	41.6337
	1.88082	51.2281	0.291996	7.2483
	1.31616	6.40827	1.47914	28.0551
	1.96584	21.8569	1.4102	3.40648
	2.13712	32.8425	0.60349	24.6146
	1.37154	15.7534	1.16833	3.34232
	3.07741	14.0934	0.338765	2.66811
	1.23778	19.9825	0.926246	17.3054
	1.69367	32.4059	1.88161	17.4791
	0.562447	15.8392	0.868059	8.49594
	1.4951	14.8103	0.135923	2.64873
	1.25939	76.3874	1.02043	30.1263
	1.67289	53.4235	1.83488	26.3029
	1.82845	21.7433	0.404391	20.1711
	1.73519	46.7483	1.9882	57.5749
	1.79643	23.1365	1.84435	32.5545
	2.12884	0.295274	0.213404	17.5491
	2.52216	29.5837	1.00027	6.37316
	1.6477	48.2205	1.53621	53.6021
	2.22349	60.6868	0.0367014	4.81971
	1.63112	37.4438	1.66619	37.9215
	2.01798	29.813	1.06813	35.5534
	0.615515	13.3724	6.39806	34.0145
	1.66074	17.9845	2.47183	32.2901
	2.39522	28.7056	2.00836	41.9153
	1.5884	31.134	1.96285	33.3178
	1.7027	33.8028	1.99483	30.7183
	1.04662	22.7644	1.93847	5.97622
	1.38455	16.3646	0.84348	3.62039
	2.01952	14.4149	2.07624	20.2877
	1.38961	14.7406	1.92033	45.2859
	1.21428	2.97683	2.54003	34.4058
	2.20146	9.86729	1.8319	20.7743
	2.09427	5.2496	0.55566	6.72522
	2.17598	11.3546	1.91904	16.508
	1.26967	38.1136	0.598176	17.8885
	2.06105	20.1066	1.96035	18.4872
	1.53855	37.1472	1.04293	4.90251
	1.38573	4.76641	2.65833	15.1692
	1.2502	32.2599	1.47315	8.5323
	0.809931	6.70797	0.872143	75.5039
	1.28864	18.338	2.52048	34.156
	1.23124	10.6238	2.81656	77.7946
	1.37252	4.13641	3.46458	8.52587
	2.84704	19.0092	-0.00394923	13.3071
	1.06676	18.9332	0.797023	24.3643
	1.53441	29.0453	1.00875	2.10367
	2.20753	15.889	0.0836485	25.1193
	1.82308	3.61476	1.43937	8.03561
	0.988538	25.7929	0.82892	42.1167
	1.73709	31.6704	0.236147	15.5191
	2.31667	56.2636	1.4736	4.82312
	0.702335	49.9043	1.79435	40.5525
	1.9333	16.5451	0.197052	4.6031
	1.03855	35.5757	0.783193	18.253
	1.60272	52.2896	0.388834	18.4036
	1.83266	9.84143	0.819504	3.67536
	1.06117	44.4848	0.169569	0.0446944
	1.15935	57.5902	-0.00541337	16.0729
	1.33096	6.52111	1.50526	20.6117
	1.5703	3.69273	1.91334	10.2064
	1.46208	4.05568	0.46243	10.0954
	1.47403	52.7324	0.614377	6.71821
	4.21814	17.2343	2.00386	13.4517
	1.39276	2.99966	1.07281	2.35628
	1.27288	60.599	2.4931	11.8212
	2.06639	13.1225	0.750393	4.50244
	1.79303	32.0876	0.817104	7.16756
	2.35156	16.2279	3.44982	8.55681
	1.46438	9.90342	0.55891	11.6829
	2.18208	25.6229	2.47641	2.92132
	1.73924	10.8168	2.86657	12.7208
	0.786061	11.1052	0.749118	1.25014
	1.8953	23.0518	1.79049	21.5351
	1.83662	52.1469	0.0897905	6.14516
	1.12347	17.0165	0.582287	2.49092
	1.41055	53.0461	2.34149	13.6438
	1.39771	16.6926	4.72465	6.16599
	3.56487	8.12065	0.928542	1.429
	2.42391	42.3044	1.99678	3.05267
	0.212194	15.4731	3.28477	17.4391
	1.89808	5.2941	0.58114	11.5874
	1.94453	19.8779	2.16453	8.05188
	1.21674	17.6055	0.557251	5.47478
	1.55132	8.89965	1.456	1.56034
	1.98162	15.6516	0.312503	4.56346
	1.15031	0.44892	0.940154	61.7298
	1.6322	48.6499	1.00857	12.0826
	1.6845	6.14609	0.00063514	20.8117
	0.929054	9.14705	1.44655	27.9165
	0.971652	46.5125	0.791009	43.0319
	1.2444	7.24673	1.44933	43.1364
	0.637088	54.257	1.18819	35.7148
	1.2136	27.526	0.450242	40.2113
	1.15838	28.219	2.94905	18.7219
	1.24447	40.3451	0.794643	25.8479
	1.14542	40.5852	1.1611	56.636
	1.13233	78.0142	0.562556	81.4577
	2.16232	9.77122	-0.0104618	6.10182
	1.84942	9.82663	2.67004	39.1493
	1.59193	84.342	0.356875	33.1474
	1.36029	58.016	0.677314	37.6907
	0.989209	26.9796	2.25018	77.9269
	1.02673	14.4935	0.211205	57.1832
	1.14925	22.5409	0.165008	49.6554
	0.700934	59.4005	0.264677	32.2311
	1.35761	20.1982	0.00304718	54.8264
	0.684431	24.4381	3.28752	8.49937
	1.41484	12.8941	1.8552	19.5038
	1.13829	6.61245	0.532125	3.57236
	1.40194	2.9493	2.18364	35.2693
	0.582095	46.8812	4.86012	40.3906
	1.279	14.7747	1.95494	17.4336
	1.40583	8.06668	1.0451	77.0358
	1.60054	11.5699	1.54393	38.6466
	1.14642	24.2587	2.58775	5.47819
	1.31296	54.8067	0.296893	12.6445
	1.8828	64.3071	2.33914	2.49221
	1.85892	30.443	0.664022	1.72802
	1.00271	30.2713	0.0600187	43.1884
	1.5056	17.5436	0.684368	33.9823
	1.10565	2.24546	1.13045	20.1533
	1.06318	12.9276	1.33754	1.95329
	1.17768	4.80374	1.43904	13.8527
	1.52648	25.2444	1.52225	19.9715
	1.43361	27.2573	1.32661	6.42641
	1.69051	12.6557	0.364619	2.60864
	0.751028	36.822	0.335709	45.9991
	1.36841	20.7175	9.66937	4.2537
	1.49957	18.6587	0.540419	9.38607
	1.61573	4.78152	1.0074	21.1818
	1.23043	13.8077	1.3472	30.8193
	1.45861	61.739	0.850016	25.8765
	1.95661	6.80362	0.225925	2.42874
	1.44438	29.2969	0.844723	5.0076
	0.938436	18.6883	1.05291	18.4438
	1.67802	46.239	1.94952	3.55686
	1.88628	56.723	1.31435	3.98149
	0.991003	65.5743	1.55997	10.5678
	1.40913	21.7032	1.73499	19.7641
	1.30841	71.2736	0.479812	7.87585
	1.14412	25.8661	0.929617	12.3596
	1.12156	7.42274	0.741067	18.4737
	2.25267	44.6472	0.30947	3.17409
	1.7355	70.8758	0.930543	25.3486
	1.70319	51.6027	0.749293	8.87835
	1.7167	9.63041	1.26363	11.0916
	1.20562	36.5191	1.45144	14.1101
	1.19684	8.03761	0.203854	3.32969
	1.14048	79.8295	0.28549	1.74746
	1.77318	60.2284	1.49828	5.20877
	1.41289	30.504	1.59388	38.8926
	1.43287	2.55187	0.523853	9.56187
	1.87399	27.7095	0.621817	20.0362
	0.923333	106.762	1.3654	3.0139
	2.18477	29.1274	3.65938	27.6573
	1.93913	5.85862	0.551013	14.1247
	1.11916	13.3728	1.98893	10.7971
	1.2828	21.7803	2.5069	16.1746
	1.83607	34.1915	0.721653	25.2045
	1.83894	15.4493	0.778224	2.26104
	1.76249	33.5668	1.30194	10.1143
	1.10002	114.848	5.35262	17.559
	1.33579	35.9443	0.149772	2.59401
	1.92283	34.2032	0.497882	15.5721
	1.59779	100.995	0.315569	29.5247
	1.34917	26.4951	0.526035	68.4639
	1.62189	79.9547	0.368746	91.1222
	1.09139	28.8615	1.18037	36.623
	3.38818	57.5472	1.02251	7.48013
	1.4155	16.4004	0.511219	45.9154
	1.06361	10.0424	0.170363	94.7337
	1.06868	6.17063	0.24576	2.08597
	1.86562	9.45103	1.52472	76.7463
	1.9928	24.3813	0.841651	29.2586
	1.75729	3.95659	0.242098	7.36697
	1.7709	56.9667	0.39207	45.9862
	2.22007	0.363533	1.5128	30.5071
	1.37047	9.99568	1.50743	32.7005
	1.71901	112.808	0.934222	2.08764
	2.18172	53.5148	0.684043	10.3096
	1.03154	21.7348	1.68123	14.3532
	1.14481	41.977	0.471343	60.0377
	1.88738	62.7862	1.81375	28.5063
	1.88394	11.7019	0.64511	41.8221
	1.90484	16.412	0.3025	32.3684
	1.26053	61.1283	0.700971	6.3618
	2.1338	62.9999	0.538035	113.776
	1.604	83.0643	0.400478	19.0683
	1.91965	66.1142	0.609786	28.6048
	1.09873	52.6695	0.493144	48.9855
	1.65698	36.0128	1.88086	71.9273
	1.5134	55.312	0.120248	57.4196
	0.861101	18.7351	1.56751	20.5453
	1.18984	24.1574	1.91591	60.6695
	1.05858	13.5595	1.84277	3.69215
	1.09909	66.8358	2.74925	47.1345
	1.27871	20.3893	1.83097	24.3301
	1.50715	80.0367	1.61637	17.6773
	0.788045	101.165	1.24799	23.9277
	0.719153	78.4829	1.05616	9.57739
	1.55145	10.0978	1.51426	19.6282
	0.727186	32.0313	2.11879	12.7322
	0.553885	17.8205	1.21092	52.5152
	1.32583	22.7596	1.84834	6.50209
	0.795519	6.45052	3.49349	24.0577
	1.23791	30.7164	1.56981	8.99161
	2.22697	33.1046	0.0607605	3.22281
	1.01566	89.9126	3.47411	32.9631
	0.731096	5.78045	1.35434	27.545
	0.963737	90.609	1.45229	0.237146
	1.57186	38.6865	1.96076	1.12177
	1.50314	27.5653	1.99121	3.97606
	2.0259	7.11898	1.97262	13.678
	0.898104	22.4237	0.0414977	2.91766
	1.64438	134.317	0.960707	23.2981
	2.33845	62.2405	2.10814	14.1044
	1.10311	65.4701	1.91574	12.1614
	1.26207	34.1184	1.01669	5.76051
	0.866642	62.2427	1.42522	15.4759
	0.916759	92.2469	1.66934	45.0907
	1.52354	57.8045	0.473657	19.6515
	1.07499	10.4092	0.391976	4.26933
	1.4771	79.8864	0.611296	1.34184
	1.14196	29.6825	3.64177	5.87873
	0.802685	55.2244	1.74759	6.44211
	0.719795	16.1715	1.92317	27.8035
	1.57313	89.4282	0.0507085	16.4015
	1.58952	17.1992	1.96244	3.17871
	1.40021	56.2595	0.0930257	6.04516
	1.61124	13.7394	0.201026	19.7063
	0.693506	37.0895	1.57587	7.17637
	1.73143	31.6378	1.98128	19.5226
	1.42469	6.90162	7.02161	41.5506
	0.85907	54.6781	0.598799	68.7164
	0.876027	31.1067	-0.0214708	71.0126
	1.36606	2.38988	2.21285	2.85856
	0.739244	31.6529	0.704466	49.0435
	1.36264	33.309	0.950379	46.3342
	1.18582	38.0015	0.426321	4.6232
	0.934828	16.6448	1.49756	6.28333
	2.21921	33.2953	0.300445	72.5819
	2.14671	4.68856	3.05679	68.964
	2.13407	16.7512	0.992689	37.2591
	1.14603	54.1621	2.00883	48.6845
	1.73821	51.483	-0.0249343	23.4109
	1.15293	59.4696	2.56575	16.924
	0.976323	10.4968	0.375921	40.0543
	0.408294	7.80872	0.139351	3.82451
	0.295149	60.5311	0.612364	57.3413
	2.34515	4.84031	1.20789	81.8452
	1.10716	9.26444	1.26264	1.32849
	1.08042	11.3828	0.0401409	74.3099
	1.42833	30.8477	0.520126	44.268
	1.11388	101.174	1.72241	19.1104
	1.29146	50.8988	1.04181	77.0308
	0.189024	10.5432	3.06486	58.0053
	0.980642	6.70743	2.6493	51.1952
	1.29384	12.8857	1.41694	2.83329
	1.06981	50.5545	2.08119	19.7236
	1.01456	97.7907	0.80235	31.1804
	1.18007	41.268	1.00925	1.23288
	1.05924	25.1971	4.95781	29.0405
	1.14507	5.70568	-0.01051	18.6108
	0.873472	12.7431	0.764745	16.2853
	0.18284	2.43465	1.43321	27.204
	0.862611	14.1925	-0.00419825	5.98498
	0.961108	13.7369	1.62822	3.78763
	1.11962	48.2209	2.43691	3.7642
	1.15086	37.2959	0.777434	21.2754
	0.840261	4.02109	0.184295	39.5201
	1.55965	16.2069	3.06508	21.3897
	1.22312	4.02851	3.25418	4.61744
	0.599911	40.5601	3.57908	70.221
	1.42211	21.0337	2.59317	3.49926
	0.959333	12.007	2.82891	4.41806
	1.42571	23.9099	2.24315	80.6684
	1.34683	34.7235	2.78103	1.16696
	1.24086	20.3687	3.3319	0.855952
	1.54719	6.0937	2.82036	4.15949
	1.55336	31.9433	2.82736	33.0763
	1.96109	17.8256	3.36238	9.99649
	1.36684	35.3327	9.02185	15.3676
	1.19846	50.7762	2.89619	42.7069
	1.22113	1.51913	3.57672	4.44694
	1.16496	4.02422	3.72612	44.5311
	1.45506	1.84288	2.86789	26.4542
	1.30742	39.0359	2.02877	5.41283
	1.46626	48.5135	2.50467	22.059
	1.21073	64.4276	2.07324	46.8422
	1.96529	20.1253	3.00406	34.952
	1.1374	25.3892	2.40178	57.5402
	1.12236	7.70875	3.03634	51.4629
	1.0831	15.0999	2.34628	41.1373
	2.13735	50.755	1.94401	2.04289
	1.13244	8.28937	2.14582	92.6737
	0.188004	37.6637	1.95162	75.9927
	0.773132	30.1633	1.91904	25.4283
	0.989405	61.8078	2.8709	41.1485
	1.20767	7.17258	2.52612	94.6171
	0.161428	8.79384	2.63398	32.9622
	2.29928	2.3465	1.94762	2.99265
	2.10958	7.45075	3.33066	20.8467
	0.882647	5.75443	2.82762	2.84666
	1.92056	3.25768	2.36266	38.2415
	1.31832	5.68851	1.64716	48.156
	1.60804	9.11067	2.50538	45.4273
		2.42286	1.7586	59.2719
		30.6798	4.09351	27.5825
		115.181	4.81543	4.55913
		11.246	1.92964	3.09263
		1.96195	2.62251	51.2844
		22.6551	1.84293	3.45751
		4.38107	2.23145	45.9348
		1.32131	1.357	83.8207
		8.61608	2.87415	18.5195
		4.57535	2.01881	37.7449
		6.83296	1.79826	22.5768
		67.972	1.82424	22.0086
		2.07828	1.64328	3.28198
		10.3081	1.93758	6.75528
		41.4476	2.84645	21.2854
		6.62483	2.6854	25.3138
		19.6689	2.49409	21.4343
		16.3482	3.25349	19.493
		50.6808	2.27944	4.26411
		16.218	3.89645	2.42063
		18.6021	2.12062	1.98069
		3.3376	1.99176	41.4489
		35.7385	2.63909	3.82868
		79.2309	2.37258	27.8262
		62.6602	1.96938	22.9996
		95.0037	2.11279	44.6935
		10.9886	3.53122	6.2217
		12.2761	2.58112	1.60615
		40.7378	1.89193	19.4802
		27.2233	2.53209	1.09546
		12.099	2.72508	3.74911
		125.84	3.17349	5.14297
		24.9763	3.42956	4.825
		7.27734	2.09449	3.76894
		61.1502	3.52506	1.20694
		56.4733	1.90834	12.9977
		7.15275	2.38171	52.0718
		14.8512	2.22742	51.9017
		17.6798	2.61092	62.385
		66.1576	2.83558	64.1072
		39.561	1.91335	100.217
		15.166	1.81033	60.2301
		1.03171	3.78055	8.70307
		26.2099	1.05956	46.241
		12.7742	2.19599	43.468
		14.9701	1.70023	30.3488
		3.08151	1.95399	15.7063
		28.9652	2.52941	10.0464
		28.7163	2.49452	82.3871
		39.5149	1.07574	24.6558
		3.70183	1.96072	38.673
		85.8148	1.91995	58.4699
		19.0146	3.35033	55.3619
		14.5962	2.34993	43.8515
		15.6459	1.61982	18.166
		4.94828	2.89952	51.9279
		54.3024	0.934924	15.8476
		109.707	2.02278	28.8686
		8.59923	1.7816	14.019
		25.4013	2.81927	4.50543
		31.3891	1.97653	50.0749
		8.40779	2.28505	15.9855
		43.6508	1.36374	73.8244
		40.3852	2.005	97.9471
		4.90613	1.86095	38.6981
		16.3614	2.09647	52.2555
		26.0443	3.28379	12.7211
		43.5035	3.99401	2.68936
		7.70439	1.12275	2.03088
		17.461	2.23852	28.7189
		7.4078	2.29264	12.5984
		95.1914	2.52503	20.5491
		87.1545	1.76189	27.4121
		6.99151	2.71592	16.0218
		12.7988	1.72562	5.18165
		4.49879	3.17044	11.6664
		19.7674	1.43352	19.4517
		35.8289	1.65666	15.867
		45.3236	0.799312	15.3013
		58.3912	1.50984	14.2106
		92.0594	1.2343	20.8632
		11.3181	1.28074	19.5687
		77.313	1.13162	28.6677
		12.8402	1.30373	11.5133
		47.3068	1.52748	6.88445
		6.77895	0.678173	3.65544
		36.8312	1.05365	1.42748
		65.8009	1.85288	16.069
		51.3713	0.661452	0.839157
		15.1567	0.899744	10.8757
		10.147	1.23004	10.611
		22.599	0.204478	32.0519
		32.8838	2.0357	3.0469
		11.1642	0.669909
		21.3083	2.85127
		122.667	0.639003
		18.4113	0.739299
		44.7438	0.754573
		4.43234	1.06055
		52.0906	3.13937
		1.37146	0.872266
		14.6307	2.668
		71.6679	0.275276
		24.8204	0.698903
		7.67597	0.57557
		16.0142	0.727007
		46.9846	0.423128
		27.7323	2.05867
		13.7789	2.3471
		18.7288	1.546
		8.36032	0.602533
		6.4655	1.11151
		52.2742	0.657594
		10.9021	1.73841
		8.28271	0.620911
		4.35246	0.975214
		90.3896	1.63458
		10.6034	0.490399
		14.8969	0.450467
		5.23987	1.41599
		12.9343	1.59727
		52.3051	2.69646
		48.6947	1.30466
		14.9724	1.79309
		9.89325	5.05869
		2.23628	2.2989
		6.03091	2.13482
		36.0956	4.76203
		4.77847	0.748194
		3.67469	0.682839
		20.5755	2.24036
		23.3517	2.57556
		24.4515	1.29696
		67.1387	2.27637
		54.4034	1.36123
		15.6288	1.62877
		24.6978	1.81414
		112.269
		49.4626
		63.8923
		87.184
		8.61759
		32.4956
		85.8614
		65.7609
		69.5795
		28.6025
		39.3033
		31.4128
		3.98589
		40.2749
		-1.04095
		1.02825
		12.1796
		2.95431
		97.0477
		23.5265
		13.4758
		36.8493
		19.8973
		23.404
		38.3923
		-1.78497
		36.0705
		19.8771
		65.2687
		39.8825
		12.9156
		8.78769
		2.53642
		85.5068
		42.0808
		4.04532
		14.8568
		14.7597
		24.6012
		17.5744
		102.942
		73.3283
		91.7907
		59.8979
		46.8947
		12.383
		-1.86789
		11.4878
		47.8754
		15.3961
		59.5863
		30.5169
		16.7649
		56.6565
		6.08754
		24.5115
		68.9192
		48.4803
		18.0269
