# Supplementary material for: Engineering cellular communication between light-activated synthetic cells and bacteria
Source: Nat Chem Biol. 2023 Jul 6;19(9):1138–46. doi: 10.1038/s41589-023-01374-7 (PMC10449621; doi:10.1038/s41589-023-01374-7)
Supplement: Source Data Fig. 3 — Numerical data representing the OD600, fluorescence intensity and calculated OD-normalized fluorescence intensity for BjaR receiver cell dose–response curves. Data for each subfigure are given on a separate sheet. [file 41589_2023_1374_MOESM4_ESM.xlsx]

## Sheet: 3b
Label: OD600
Mode			Absorbance
Wavelength			600	nm
Number of Flashes			25
Settle Time			0	ms
Expt1														Expt2														Expt3
	Log([ASHL])														Log([ASHL])														Log([ASHL])
Cells	DMSO	-11.5	-11	-10.5	-10	-9.5	-9	-8.5	-8	-7.5	-7	-6.5		Cells	DMSO	-11.5	-11	-10.5	-10	-9.5	-9	-8.5	-8	-7.5	-7	-6.5		Cells	DMSO	-11.5	-11	-10.5	-10	-9.5	-9	-8.5	-8	-7.5	-7	-6.5
BjaR WT (BBa_B0034 | ATG)	0.1106	0.108	0.12	0.1254	0.1288	0.1286	0.1275	0.1286	0.1283	0.1331	0.1411	0.1407		BjaR WT (BBa_B0034 | ATG)	0.1141	0.1288	0.1305	0.1328	0.1334	0.1411	0.1331	0.1339	0.1336	0.1386	0.1451	0.1426		BjaR WT (BBa_B0034 | ATG)	0.1071	0.1174	0.1181	0.1169	0.1176	0.1167	0.1177	0.1207	0.1241	0.1217	0.131	0.1342
BjaR_KO	0.295	0.3126	0.3206	0.316	0.3178	0.3208	0.3248	0.3444	0.3353	0.3398	0.3381	0.3306		BjaR_KO	0.3241	0.3371	0.3415	0.3456	0.3471	0.3475	0.3486	0.3639	0.362	0.371	0.3609	0.3621		BjaR_KO	0.2649	0.2784	0.2834	0.2865	0.28	0.2972	0.2915	0.2941	0.2933	0.3048	0.3016	0.2891
BjaR S107R (BBa_B0034 | CTG)	0.3086	0.3203	0.3174	0.3115	0.3166	0.3068	0.3036	0.2736	0.2322	0.2352	0.2323	0.2224		BjaR S107R (BBa_B0034 | CTG)	0.3607	0.3756	0.3836	0.3768	0.3801	0.3807	0.3736	0.3562	0.3294	0.3259	0.3227	0.3064		BjaR S107R (BBa_B0034 | CTG)	0.2987	0.3077	0.3112	0.3123	0.3067	0.2993	0.3227	0.2874	0.2741	0.2667	0.2665	0.2492
M9 minimal media	0.0378													M9 minimal media	0.0375													M9 minimal media	0.0429
Label: GFP
Mode			Fluorescence Top Reading
Excitation Wavelength			488	nm
Emission Wavelength			510	nm
Excitation Bandwidth			5	nm
Emission Bandwidth			5	nm
Gain			101	Manual
Number of Flashes			50
Flash Frequency			400	Hz
Integration Time			20	µs
Lag Time			0	µs
Settle Time			0	ms
Z-Position (Manual)			21311	µm
Expt1														Expt2														Expt3
	Log([ASHL])														Log([ASHL])														Log([ASHL])
Cells	DMSO	-11.5	-11	-10.5	-10	-9.5	-9	-8.5	-8	-7.5	-7	-6.5		Cells	DMSO	-11.5	-11	-10.5	-10	-9.5	-9	-8.5	-8	-7.5	-7	-6.5		Cells	DMSO	-11.5	-11	-10.5	-10	-9.5	-9	-8.5	-8	-7.5	-7	-6.5
BjaR WT (BBa_B0034 | ATG)	1417	1104	1391	1414	1477	1816	2957	4223	4755	4806	4847	5520		BjaR WT (BBa_B0034 | ATG)	1390	1447	1414	1424	1495	2089	3046	4235	4739	4967	5318	5263		BjaR WT (BBa_B0034 | ATG)	1254	1274	1258	1254	1301	1773	2749	3971	4412	4256	4599	4853
BjaR_KO	182	174	171	173	171	172	177	177	175	177	173	184		BjaR_KO	171	165	163	166	163	164	165	168	168	169	168	176		BjaR_KO	167	162	161	164	162	162	164	165	166	166	165	173
BjaR S107R (BBa_B0034 | CTG)	714	731	1057	1622	4882	19857	37415	37269	35505	35735	36122	37925		BjaR S107R (BBa_B0034 | CTG)	704	784	1122	1534	5295	22707	41968	44967	43912	43795	43880	45810		BjaR S107R (BBa_B0034 | CTG)	576	617	884	1232	3943	17817	33264	35318	35147	35365	35340	36660
M9 minimal media	77													M9 minimal media	73													M9 minimal media	74
Normalised fluorescence
	Log([ASHL])														Log([ASHL])														Log([ASHL])
Cells	DMSO	-11.5	-11	-10.5	-10	-9.5	-9	-8.5	-8	-7.5	-7	-6.5		Cells	DMSO	-11.5	-11	-10.5	-10	-9.5	-9	-8.5	-8	-7.5	-7	-6.5		Cells	DMSO	-11.5	-11	-10.5	-10	-9.5	-9	-8.5	-8	-7.5	-7	-6.5
BjaR WT (BBa_B0034 | ATG)	18406.6	14629.6	15985.4	15262.6	15384.6	19152	32107	45660.8	51690.6	49622.2	46176.2	52896		BjaR WT (BBa_B0034 | ATG)	17193.2	15049.3	14419.4	14176.3	14827.9	19459.5	31098.3	43174.3	48553.6	48407.5	48745.4	49381.5		BjaR WT (BBa_B0034 | ATG)	18380.1	16107.4	15744.7	15945.9	16425.7	23021.7	35762	50090	53423.6	53071.1	51362.1	52343.9
BjaR_KO	408.243	352.984	332.39	345.075	335.714	335.689	348.432	326.158	329.412	331.126	319.68	365.437		BjaR_KO	341.94	307.076	296.053	301.85	290.698	293.548	295.725	291.054	292.758	287.856	293.754	317.314		BjaR_KO	418.919	373.673	361.746	369.458	371.151	346.048	362.027	362.261	367.412	351.279	351.759	402.112
BjaR S107R (BBa_B0034 | CTG)	2352.29	2315.04	3505.01	5644.87	17234.6	73531.6	140474	157727	182243	180638	185321	205027		BjaR S107R (BBa_B0034 | CTG)	1952.35	2102.93	3030.92	4305.92	15242.3	65949.9	124650	140866	150185	151602	153601	170089		BjaR S107R (BBa_B0034 | CTG)	1962.47	2050.6	3019.01	4298.44	14666.4	69200.5	118620	144147	151700	157690	157719	177344
Mean normalised fluorescence
	Log([ASHL])
Cells	DMSO	-11.5	-11	-10.5	-10	-9.5	-9	-8.5	-8	-7.5	-7	-6.5
BjaR WT (BBa_B0034 | ATG)	17993.3	15262.1	15383.1	15128.3	15546.1	20544.4	32989.1	46308.3	51222.6	50366.9	48761.2	51540.5
BjaR_KO	389.701	344.578	330.063	338.795	332.521	325.095	335.395	326.491	329.861	323.42	321.731	361.621
BjaR S107R (BBa_B0034 | CTG)	2089.04	2156.19	3184.98	4749.74	15714.4	69560.7	127915	147580	161376	163310	165547	184153

## Sheet: 3c
Label: OD600
Mode			Absorbance
Wavelength			600	nm
Number of Flashes			25
Settle Time			0	ms
Expt1														Expt2														Expt3
	Log([ASHL])														Log([ASHL])														Log([ASHL])
Cells	DMSO	-11.5	-11	-10.5	-10	-9.5	-9	-8.5	-8	-7.5	-7	-6.5		Cells	DMSO	-11.5	-11	-10.5	-10	-9.5	-9	-8.5	-8	-7.5	-7	-6.5		Cells	DMSO	-11.5	-11	-10.5	-10	-9.5	-9	-8.5	-8	-7.5	-7	-6.5
BjaR WT (BBa_B0033 | ATG)	0.2988	0.3028	0.3052	0.3213	0.3211	0.323	0.3195	0.3175	0.3222	0.2941	0.2666	0.2606		BjaR WT (BBa_B0033 | ATG)	0.2556	0.2735	0.2753	0.2805	0.2791	0.2727	0.2813	0.2771	0.2453	0.2355	0.2327	0.2279		BjaR WT (BBa_B0033 | ATG)	0.272	0.292	0.2988	0.2896	0.298	0.3025	0.2972	0.3073	0.2895	0.2763	0.2737	0.2649
BjaR WT (BBa_B0034 | ACG)	0.3165	0.3118	0.3102	0.3211	0.327	0.3155	0.33	0.3208	0.3157	0.3027	0.3085	0.2953		BjaR WT (BBa_B0034 | ACG)	0.2889	0.2946	0.2959	0.2983	0.2941	0.2962	0.2888	0.2852	0.2961	0.2899	0.2809	0.2634		BjaR WT (BBa_B0034 | ACG)	0.3567	0.3666	0.3694	0.3674	0.3648	0.3722	0.3706	0.364	0.3647	0.3595	0.3525	0.3268
BjaR WT (BBa_B0034 | CTG)	0.3253	0.3218	0.3228	0.329	0.3344	0.3369	0.3886	0.3289	0.3079	0.2625	0.2574	0.2444		BjaR WT (BBa_B0034 | CTG)	0.3035	0.312	0.3053	0.3147	0.3033	0.3067	0.3104	0.279	0.2496	0.237	0.2286	0.2263		BjaR WT (BBa_B0034 | CTG)	0.3116	0.3218	0.3201	0.3222	0.326	0.313	0.3274	0.2935	0.2562	0.2542	0.2408	0.2327
M9 minimal media	0.0385													M9 minimal media	0.0411													M9 minimal media	0.0432
Label: GFP
Mode			Fluorescence Top Reading
Excitation Wavelength			488	nm
Emission Wavelength			510	nm
Excitation Bandwidth			5	nm
Emission Bandwidth			5	nm
Gain			101	Manual
Number of Flashes			50
Flash Frequency			400	Hz
Integration Time			20	µs
Lag Time			0	µs
Settle Time			0	ms
Z-Position (Manual)			21311	µm
Expt1														Expt2														Expt3
	Log([ASHL])														Log([ASHL])														Log([ASHL])
Cells	DMSO	-11.5	-11	-10.5	-10	-9.5	-9	-8.5	-8	-7.5	-7	-6.5		Cells	DMSO	-11.5	-11	-10.5	-10	-9.5	-9	-8.5	-8	-7.5	-7	-6.5		Cells	DMSO	-11.5	-11	-10.5	-10	-9.5	-9	-8.5	-8	-7.5	-7	-6.5
BjaR WT (BBa_B0033 | ATG)	448	424	432	445	583	1517	6210	24078	43581	45933	45353	47248		BjaR WT (BBa_B0033 | ATG)	415	418	433	559	1310	6419	20973	37118	37611	37587	37555	37500		BjaR WT (BBa_B0033 | ATG)	329	326	333	459	1252	5009	20181	36825	40673	40718	40335	41671
BjaR WT (BBa_B0034 | ACG)	225	225	217	217	219	308	748	3474	12337	26920	36443	41705		BjaR WT (BBa_B0034 | ACG)	197	199	195	198	268	551	2648	9849	23596	30479	32999	34148		BjaR WT (BBa_B0034 | ACG)	203	193	198	199	258	632	2608	10629	24216	35001	38903	40466
BjaR WT (BBa_B0034 | CTG)	693	671	690	722	967	2463	8413	33945	43108	42248	48602	43330		BjaR WT (BBa_B0034 | CTG)	634	630	668	896	2799	8918	31415	36208	35155	34562	34441	36104		BjaR WT (BBa_B0034 | CTG)	601	595	631	846	1979	9745	30956	37675	35886	36913	36003	38058
M9 minimal media	47													M9 minimal media	78													M9 minimal media	75
Normalised fluorescence
	Log([ASHL])														Log([ASHL])														Log([ASHL])
Cells	DMSO	-11.5	-11	-10.5	-10	-9.5	-9	-8.5	-8	-7.5	-7	-6.5		Cells	DMSO	-11.5	-11	-10.5	-10	-9.5	-9	-8.5	-8	-7.5	-7	-6.5		Cells	DMSO	-11.5	-11	-10.5	-10	-9.5	-9	-8.5	-8	-7.5	-7	-6.5
BjaR WT (BBa_B0033 | ATG)	1540.53	1426.41	1443.57	1407.36	1896.67	5166.96	21932.4	86132.6	153451	179523	198623	212521		BjaR WT (BBa_B0033 | ATG)	1571.1	1462.99	1515.8	2009.19	5176.47	27379.1	86990	156949	183805	192948	195600	200332		BjaR WT (BBa_B0033 | ATG)	1110.14	1008.84	1009.39	1558.44	4619.31	19028.2	79157.5	139152	164832	174359	174664	187623
BjaR WT (BBa_B0034 | ACG)	640.288	651.299	625.69	601.557	596.187	942.238	2404.8	12139.6	44336.2	101715	134800	162220		BjaR WT (BBa_B0034 | ACG)	480.226	477.318	459.184	466.563	750.988	1854.17	10375.5	40028.7	92227.5	122191	137285	153261		BjaR WT (BBa_B0034 | ACG)	408.293	364.873	377.069	382.48	569.03	1693.01	7736.71	32899	75088.6	110420	125535	142422
BjaR WT (BBa_B0034 | CTG)	2252.44	2202.61	2261.7	2323.58	3109.16	8096.51	23896	116729	159840	188397	221814	210214		BjaR WT (BBa_B0034 | CTG)	2118.9	2037.65	2233.16	2989.77	10377.6	33283.1	116365	151871	168235	176029	183269	194525		BjaR WT (BBa_B0034 | CTG)	1959.76	1866.48	2007.95	2763.44	6732.67	35841.4	108659	150220	168127	174588	181822	200438
Mean normalised fluorescence
	Log([ASHL])
Cells	DMSO	-11.5	-11	-10.5	-10	-9.5	-9	-8.5	-8	-7.5	-7	-6.5
BjaR WT (BBa_B0033 | ATG)	1407.26	1299.42	1322.92	1658.33	3897.48	17191.4	62693.3	127411	167362	182276	189629	200159
BjaR WT (BBa_B0034 | ACG)	509.602	497.83	487.314	483.533	638.735	1496.47	6838.99	28355.7	70550.8	111442	132540	152634
BjaR WT (BBa_B0034 | CTG)	2110.37	2035.58	2167.6	2692.26	6739.8	25740.3	82973.4	139606	165401	179671	195635	201726

## Sheet: 3d
Label: OD600
Mode			Absorbance
Wavelength			600	nm
Number of Flashes			25
Settle Time			0	ms
Expt1														Expt2														Expt3
	Log([ASHL])														Log([ASHL])														Log([ASHL])
Cells	DMSO	-11.5	-11	-10.5	-10	-9.5	-9	-8.5	-8	-7.5	-7	-6.5		Cells	DMSO	-11.5	-11	-10.5	-10	-9.5	-9	-8.5	-8	-7.5	-7	-6.5		Cells	DMSO	-11.5	-11	-10.5	-10	-9.5	-9	-8.5	-8	-7.5	-7	-6.5
BjaR WT (BBa_B0033 | ATG)	0.2988	0.3028	0.3052	0.3213	0.3211	0.323	0.3195	0.3175	0.3222	0.2941	0.2666	0.2606		BjaR WT (BBa_B0033 | ATG)	0.272	0.292	0.2988	0.2896	0.298	0.3025	0.2972	0.3073	0.2895	0.2763	0.2737	0.2649		BjaR WT (BBa_B0033 | ATG)	0.2556	0.2735	0.2753	0.2805	0.2791	0.2727	0.2813	0.2771	0.2453	0.2355	0.2327	0.2279
BjaR S107R (BBa_B0033 | ATG)	0.3068	0.3211	0.3184	0.3198	0.3171	0.313	0.3263	0.2963	0.2387	0.237	0.2255	0.224		BjaR S107R (BBa_B0033 | ATG)	0.3352	0.3505	0.3596	0.3531	0.346	0.3455	0.3451	0.3427	0.3067	0.3023	0.2933	0.2646		BjaR S107R (BBa_B0033 | ATG)	0.3063	0.3163	0.3197	0.3234	0.3114	0.3143	0.3306	0.2826	0.2495	0.2417	0.2387	0.2239
M9 minimal media	0.0378	x	x	x	x	x	x	x	x	x	x	x		M9 minimal media	0.0375	x	x	x	x	x	x	x	x	x	x	x		M9 minimal media	0.0429	x	x	x	x	x	x	x	x	x	x	x
Label: GFP
Mode			Fluorescence Top Reading
Excitation Wavelength			488	nm
Emission Wavelength			510	nm
Excitation Bandwidth			5	nm
Emission Bandwidth			5	nm
Gain			101	Manual
Number of Flashes			50
Flash Frequency			400	Hz
Integration Time			20	µs
Lag Time			0	µs
Settle Time			0	ms
Z-Position (Manual)			21311	µm
Expt1														Expt2														Expt3
	Log([ASHL])														Log([ASHL])														Log([ASHL])
Cells	DMSO	-11.5	-11	-10.5	-10	-9.5	-9	-8.5	-8	-7.5	-7	-6.5		Cells	DMSO	-11.5	-11	-10.5	-10	-9.5	-9	-8.5	-8	-7.5	-7	-6.5		Cells	DMSO	-11.5	-11	-10.5	-10	-9.5	-9	-8.5	-8	-7.5	-7	-6.5
BjaR WT (BBa_B0033 | ATG)	448	424	432	445	583	1517	6210	24078	43581	45933	45353	47248		BjaR WT (BBa_B0033 | ATG)	329	326	333	459	1252	5009	20181	36825	40673	40718	40335	41671		BjaR WT (BBa_B0033 | ATG)	415	418	433	559	1310	6419	20973	37118	37611	37587	37555	37500
BjaR S107R (BBa_B0033 | ATG)	554	584	889	1212	4330	17944	39674	44703	41577	40980	41241	43152		BjaR S107R (BBa_B0033 | ATG)	501	546	781	1247	4242	18880	38352	45027	43713	43296	42932	44129		BjaR S107R (BBa_B0033 | ATG)	469	517	756	1149	4261	16008	35601	40097	37962	37356	36852	37797
M9 minimal media	77	x	x	x	x	x	x	x	x	x	x	x		M9 minimal media	73	x	x	x	x	x	x	x	x	x	x	x		M9 minimal media	74	x	x	x	x	x	x	x	x	x	x	x
Normalised fluorescence
	Log([ASHL])														Log([ASHL])														Log([ASHL])
Cells	DMSO	-11.5	-11	-10.5	-10	-9.5	-9	-8.5	-8	-7.5	-7	-6.5		Cells	DMSO	-11.5	-11	-10.5	-10	-9.5	-9	-8.5	-8	-7.5	-7	-6.5		Cells	DMSO	-11.5	-11	-10.5	-10	-9.5	-9	-8.5	-8	-7.5	-7	-6.5
BjaR WT (BBa_B0033 | ATG)	1421.46	1309.43	1327.6	1298.06	1786.09	5049.09	21771.4	85809.8	152968	178915	197885	211719		BjaR WT (BBa_B0033 | ATG)	1091.68	994.106	995.025	1531.14	4525.91	18626.4	77427.8	136219	161111	170205	170457	182929		BjaR WT (BBa_B0033 | ATG)	1603.2	1491.76	1544.75	2041.25	5232.85	27611	87663.6	158173	185459	194772	197476	202303
BjaR S107R (BBa_B0033 | ATG)	1773.23	1789.62	2893.8	4024.82	15227.4	64923.7	137251	172634	206570	205336	219307	231337		BjaR WT (BBa_B0034 | ACG)	1437.69	1511.18	2198.08	3719.9	13513.8	61061.7	124444	147294	162110	163229	167549	193994		BjaR WT (BBa_B0034 | ACG)	1499.62	1620.34	2463.87	3832.44	15594	58710.4	123486	166971	183388	187535	187835	208414
Mean normalised fluorescence
	Log([ASHL])
Cells	DMSO	-11.5	-11	-10.5	-10	-9.5	-9	-8.5	-8	-7.5	-7	-6.5
BjaR WT (BBa_B0033 | ATG)	1372.11	1265.1	1289.12	1623.48	3848.29	17095.5	62287.6	126734	166513	181297	188606	198983
BjaR S107R (BBa_B0033 | ATG)	1570.18	1640.38	2518.58	3859.05	14778.4	61565.3	128394	162300	184023	185367	191564	211248

## Sheet: 3e
Label: OD600
Mode				Absorbance
Wavelength				600	nm
Number of Flashes				25
Settle Time				0	ms
Expt1															Expt2															Expt3
		Log([ASHL])															Log([ASHL])															Log([ASHL])
Cells	AHSL	DMSO	-11.5	-11	-10.5	-10	-9.5	-9	-8.5	-8	-7.5	-7	-6.5		Cells	AHSL	DMSO	-11.5	-11	-10.5	-10	-9.5	-9	-8.5	-8	-7.5	-7	-6.5		Cells	AHSL	DMSO	-11.5	-11	-10.5	-10	-9.5	-9	-8.5	-8	-7.5	-7	-6.5
BjaR WT (B0033 | ATG)	C4HSL	0.2464	0.2642	0.2662	0.2663	0.2708	0.2688	0.284	0.2803	0.279	0.2836	0.2911	0.2841		BjaR WT (B0033 | ATG)	C4HSL	0.2624	0.2772	0.2817	0.2798	0.2845	0.289	0.291	0.2971	0.292	0.2969	0.2969	0.2905		BjaR WT (B0033 | ATG)	C4HSL	0.3321	0.3426	0.3426	0.3443	0.3484	0.3503	0.3514	0.3606	0.3527	0.3526	0.3611	0.3621
BjaR WT (B0033 | ATG)	C6HSL	0.2547	0.2748	0.2726	0.2799	0.2745	0.2822	0.2841	0.2884	0.2915	0.2861	0.2875	0.2899		BjaR WT (B0033 | ATG)	C6HSL	0.2773	0.2956	0.2971	0.3001	0.3035	0.3061	0.3096	0.3115	0.3071	0.2942	0.3108	0.3091		BjaR WT (B0033 | ATG)	C6HSL	0.3423	0.353	0.3575	0.3569	0.3556	0.3569	0.3587	0.3629	0.3674	0.3649	0.3644	0.36
BjaR WT (B0033 | ATG)	IV-HSL	0.2516	0.2726	0.278	0.2753	0.2754	0.2798	0.2861	0.291	0.2739	0.2659	0.2613	0.2524		BjaR WT (B0033 | ATG)	IV-HSL	0.2414	0.2798	0.2906	0.2935	0.2971	0.2952	0.3	0.3082	0.3219	0.3095	0.2992	0.2748		BjaR WT (B0033 | ATG)	IV-HSL	0.3404	0.3502	0.3525	0.3546	0.3571	0.3518	0.3458	0.3584	0.3597	0.3554	0.3589	0.3814
BjaR WT (B0033 | ATG)	C12-HSL	0.2675	0.2695	0.2733	0.2872	0.2744	0.2766	0.2811	0.2821	0.2813	0.2866	0.2843	0.2856		BjaR WT (B0033 | ATG)	C12-HSL	0.2582	0.2878	0.2919	0.2886	0.2957	0.2948	0.3032	0.2956	0.3123	0.2964	0.2967	0.2882		BjaR WT (B0033 | ATG)	C12-HSL	0.3399	0.3463	0.3586	0.3496	0.3571	0.3606	0.3606	0.3648	0.3721	0.359	0.3691	0.3573
M9 minimal media		0.0435													M9 minimal media		0.04325													M9 minimal media		0.043
Label: GFP
Mode				Fluorescence Top Reading
Excitation Wavelength				488	nm
Emission Wavelength				510	nm
Excitation Bandwidth				5	nm
Emission Bandwidth				5	nm
Gain				101	Manual
Number of Flashes				50
Flash Frequency				400	Hz
Integration Time				20	µs
Lag Time				0	µs
Settle Time				0	ms
Z-Position (Manual)				21311	µm
Expt1															Expt2															Expt3
		Log([ASHL])															Log([ASHL])															Log([ASHL])
Cells	AHSL	DMSO	-11.5	-11	-10.5	-10	-9.5	-9	-8.5	-8	-7.5	-7	-6.5		Cells	AHSL	DMSO	-11.5	-11	-10.5	-10	-9.5	-9	-8.5	-8	-7.5	-7	-6.5		Cells	AHSL	DMSO	-11.5	-11	-10.5	-10	-9.5	-9	-8.5	-8	-7.5	-7	-6.5
BjaR WT (B0033 | ATG)	C4HSL	383	387	379	384	377	393	403	438	628	1544	6504	21193		BjaR WT (B0033 | ATG)	C4HSL	384	376	372	375	377	387	387	416	544	1323	5697	21411		BjaR WT (B0033 | ATG)	C4HSL	491	476	467	468	461	492	507	558	810	2047	8639	30615
BjaR WT (B0033 | ATG)	C6HSL	392	368	368	376	378	371	378	363	373	387	407	525		BjaR WT (B0033 | ATG)	C6HSL	384	366	358	369	370	365	364	364	371	361	365	399		BjaR WT (B0033 | ATG)	C6HSL	494	469	462	456	475	455	464	473	472	491	478	567
BjaR WT (B0033 | ATG)	IV-HSL	396	379	378	435	730	2392	9439	26078	35648	38026	38137	39040		BjaR WT (B0033 | ATG)	IV-HSL	362	359	369	417	733	2501	9229	27085	40697	43354	44034	44197		BjaR WT (B0033 | ATG)	IV-HSL	495	473	484	557	1018	3399	14141	35746	51724	55648	58246	59877
BjaR WT (B0033 | ATG)	C12-HSL	739	706	401	370	389	368	363	378	388	519	569	2239		BjaR WT (B0033 | ATG)	C12-HSL	378	637	359	379	357	351	376	358	367	366	370	373		BjaR WT (B0033 | ATG)	C12-HSL	507	473	475	459	459	459	464	472	474	490	480	495
M9 minimal media		117													M9 minimal media		120													M9 minimal media		123
Normalised fluorescence
		Log([ASHL])															Log([ASHL])															Log([ASHL])
Cells	AHSL	DMSO	-11.5	-11	-10.5	-10	-9.5	-9	-8.5	-8	-7.5	-7	-6.5		Cells	AHSL	DMSO	-11.5	-11	-10.5	-10	-9.5	-9	-8.5	-8	-7.5	-7	-6.5		Cells	AHSL	DMSO	-11.5	-11	-10.5	-10	-9.5	-9	-8.5	-8	-7.5	-7	-6.5
BjaR WT (B0033 | ATG)	C4HSL	1310.99	1223.38	1176.47	1198.38	1143.86	1225.03	1189.19	1355.57	2169.85	5943.36	25795.6	87597.7		BjaR WT (B0033 | ATG)	C4HSL	1204.65	1094.25	1056.83	1078	1065.28	1086.47	1077.7	1166.04	1704.52	4742.76	21987	86111.2		BjaR WT (B0033 | ATG)	C4HSL	1272.92	1178.24	1148.2	1145.04	1106.75	1200.78	1245.14	1369.65	2218.28	6214.47	26771.5	95556.3
BjaR WT (B0033 | ATG)	C6HSL	1302.08	1085.17	1095.59	1095.6	1129.87	1064.1	1084.79	1004.49	1032.26	1112.94	1188.52	1655.84		BjaR WT (B0033 | ATG)	C6HSL	1127.96	974.837	937.562	969.437	960.615	932.091	916.088	909.599	951.298	960.351	915.717	1049.46		BjaR WT (B0033 | ATG)	C6HSL	1239.56	1116.13	1077.9	1060.85	1126.04	1057.66	1080.14	1094.09	1075.83	1143.21	1104.54	1400.63
BjaR WT (B0033 | ATG)	IV-HSL	1340.7	1143.61	1113.01	1371.87	2643.38	9627.59	38425.4	104893	154214	170454	174564	186324		BjaR WT (B0033 | ATG)	IV-HSL	1221.3	1010.36	1006.67	1186.81	2414.81	9450.29	35478.1	101774	145620	162381	171573	190356		BjaR WT (B0033 | ATG)	IV-HSL	1250.84	1139.32	1166.4	1392.81	2849.41	10608.8	46294.6	112945	162933	177737	183992	176578
BjaR WT (B0033 | ATG)	C12-HSL	2776.79	2606.19	1235.86	1038.16	1178	1076.79	1035.35	1093.88	1139.61	1653.64	1877.08	8764.97		BjaR WT (B0033 | ATG)	C12-HSL	1200.28	2114.09	961.19	1055.63	938.8	918.306	984.805	943.135	918.045	971.756	986.388	1032.86		BjaR WT (B0033 | ATG)	C12-HSL	1293.36	1153.97	1115.34	1095.89	1069.72	1057.93	1073.68	1084.52	1066.55	1161.39	1094.76	1183.58
Mean normalised fluorescence
		Log([ASHL])
Cells	AHSL	DMSO	-11.5	-11	-10.5	-10	-9.5	-9	-8.5	-8	-7.5	-7	-6.5
BjaR WT (B0033 | ATG)	C4HSL	1262.85	1165.29	1127.16	1140.47	1105.3	1170.76	1170.67	1297.09	2030.88	5633.53	24851.4	89755.1
BjaR WT (B0033 | ATG)	C6HSL	1223.2	1058.71	1037.02	1041.96	1072.17	1017.95	1027.01	1002.73	1019.8	1072.17	1069.59	1368.65
BjaR WT (B0033 | ATG)	IV-HSL	1270.95	1097.76	1095.36	1317.17	2635.87	9895.56	40066	106537	154256	170191	176709	184419
BjaR WT (B0033 | ATG)	C12-HSL	1756.81	1958.08	1104.13	1063.23	1062.17	1017.68	1031.28	1040.51	1041.4	1262.26	1319.41	3660.47
