# Supplementary material for: Engineering cellular communication between light-activated synthetic cells and bacteria
Source: Nat Chem Biol. 2023 Jul 6;19(9):1138–46. doi: 10.1038/s41589-023-01374-7 (PMC10449621; doi:10.1038/s41589-023-01374-7)
Supplement: Source Data Fig. 4 — Numerical data representing the OD600, fluorescence intensity and calculated OD-normalized fluorescence intensity for BjaR receiver cell dose–response curves using biosynthetic IV-HSL containing samples. Data for each subfigure are given on a separate sheet. An uncropped image of the autoradiograph indicating the location of the bjaI produced by CFPS. An uncropped image of the Coomassie-stained SDS–PAGE gel of the bjaI CFPS reactions. [file 41589_2023_1374_MOESM5_ESM.zip › Source Data Fig.4.xlsx]

## Sheet: 4c
Label: OD600
Mode				Absorbance
Wavelength				600	nm
Number of Flashes				25
Settle Time				0	ms
Expt1							Expt2							Expt 3
	Dilution							Dilution							Dilution
	-	2023-10-01	1/100	1/1000				-	2023-10-01	1/100	1/1000	1/10000			-	2023-10-01	1/100	1/1000
No DNA	-	0.3712	0.4007	0.3748	0.3809		No DNA	0.3331	0.34	0.3644	0.3617	0.3485		No DNA	0.3114	0.284	0.3041	0.304	0.3053
BjaI DNA	-	0.3042	0.3447	0.3611	0.3744		BjaI DNA	0.2358	0.2592	0.3292	0.3756	0.3644		BjaI DNA	0.229	0.2323	0.277	0.2965	0.2969
DMSO	0.337						DMSO	0.3191						DMSO	0.2598
10 nM IV-HSL	0.3244						10 nM IV-HSL	0.2661						10 nM IV-HSL	0.2398
M9 minimal media	0.0394						M9 minimal media	0.038						M9 minimal media	0.0386
Label: GFP
Mode				Fluorescence Top Reading
Excitation Wavelength				488	nm
Emission Wavelength				510	nm
Excitation Bandwidth				5	nm
Emission Bandwidth				5	nm
Gain				101	Optimal (100%)
Number of Flashes				50
Flash Frequency				400	Hz
Integration Time				20	µs
Lag Time				0	µs
Settle Time				0	ms
Z-Position (Manual)				21311	µm
Expt1							Expt2							Expt 3
	Dilution							Dilution							Dilution
	-	2023-10-01	1/100	1/1000	1/10000			-	2023-10-01	1/100	1/1000	1/10000			-	2023-10-01	1/100	1/1000	1/10000
No DNA	-	620	557	551	574		No DNA	520	576	569	562	576		No DNA	456	474	469	482	519
BjaI DNA	-	46529	36434	5673	750		BjaI DNA	39009	42571	44398	8821	920		BjaI DNA	35715	36020	35049	6815	751
DMSO	903						DMSO	580						DMSO	525
10 nM IV-HSL	45669						10 nM IV-HSL	41279						10 nM IV-HSL	34133
M9 minimal media	59						M9 minimal media	52						M9 minimal media	52
Normalised fluorescence
	Dilution							Dilution							Dilution
	-	2023-10-01	1/100	1/1000	1/10000			-	2023-10-01	1/100	1/1000	1/10000			-	2023-10-01	1/100	1/1000	1/10000
No DNA	-	1690.78	1378.36	1466.91	1508.05		No DNA	1585.9	1735.1	1583.95	1575.53	1687.6		No DNA	1480.94	1719.64	1570.62	1620.2	1751.03
BjaI DNA	-	175491	119145	17451	2062.69		BjaI DNA	196951	192220	152287	25974.5	2659.31		BjaI DNA	187306	185689	146799	26223.3	2706.16
DMSO	2836.02						DMSO	1878.34						DMSO	2138.34
10 nM IV-HSL	160035						10 nM IV-HSL	180741						10 nM IV-HSL	169389
Mean normalised fluorescence
	Dilution
	-	2023-10-01	1/100	1/1000	1/10000
No DNA	1533.42	1715.17	1510.97	1554.21	1648.89
BjaI DNA	192129	184467	139411	23216.3	2476.05
DMSO	2284.23
10 nM IV-HSL	170055

## Sheet: 4d
Label: OD600
Mode				Absorbance
Wavelength				600	nm
Number of Flashes				25
Settle Time				0	ms
Expt1						Expt2						Expt 3
	Dilution						Dilution						Dilution
	-	2023-10-01	1/100	1/1000			-	2023-10-01	1/100	1/1000			-	2023-10-01	1/100	1/1000
No DNA	0.2946					No DNA	0.3833					No DNA	0.3302
BjaI DNA	0.216	0.3017	0.2987	0.2995		BjaI DNA	0.2694	0.407	0.4135	0.4107		BjaI DNA	0.2081	0.2922	0.3438	0.3476
Outer solution	0.2975					Outer solution	0.4217					Outer solution	0.34
DMSO	0.2554					DMSO	0.3966					DMSO	0.323
10 nM IV-HSL	0.2323					10 nM IV-HSL	0.3655					10 nM IV-HSL	0.2578
M9 minimal media	0.0388					M9 minimal media	0.0407					M9 minimal media	0.042
Label: GFP
Mode				Fluorescence Top Reading
Excitation Wavelength				488	nm
Emission Wavelength				510	nm
Excitation Bandwidth				5	nm
Emission Bandwidth				5	nm
Gain				101	Manual
Number of Flashes				50
Flash Frequency				400	Hz
Integration Time				20	µs
Lag Time				0	µs
Settle Time				0	ms
Z-Position (Manual)				21311	µm
	Dilution						Dilution						Dilution
	-	2023-10-01	1/100	1/1000			-	2023-10-01	1/100	1/1000			-	2023-10-01	1/100	1/1000
No DNA	520					No DNA	729					No DNA	1525
BjaI DNA	37682	36211	4396	775		BjaI DNA	54076	58800	16059	1383		BjaI DNA	49706	54100	30413	3665
Outer solution	527					Outer solution	747					Outer solution	1570
DMSO	411					DMSO	576					DMSO	1387
10 nM IV-HSL	33963					10 nM IV-HSL	56546					10 nM IV-HSL	48451
M9 minimal media	80					M9 minimal media	97					M9 minimal media	104
Normalised fluorescence
	Dilution						Dilution						Dilution
	-	2023-10-01	1/100	1/1000			-	2023-10-01	1/100	1/1000			-	2023-10-01	1/100	1/1000
No DNA	1720.09					No DNA	1844.72					No DNA	4930.6
BjaI DNA	212201	137432	16606.4	2665.9		BjaI DNA	236025	160259	42816.5	3475.68		BjaI DNA	298627	215811	100427	11652.5
Outer solution	1727.87					Outer solution	1706.04					Outer solution	4919.46
DMSO	1528.16					DMSO	1345.88					DMSO	4565.84
10 nM IV-HSL	175106					10 nM IV-HSL	173796					10 nM IV-HSL	224036
Mean normalised fluorescence
	Dilution
	-	2023-10-01	1/100	1/1000
No DNA	2831.8
BjaI DNA	248951	171168	53283.4	5931.35
Outer solution	2784.46
DMSO	2479.96
10 nM IV-HSL	190979
